# Supplementary material for: Risk Factors for Lower Extremity Amputation in Patients with End-Stage Kidney Disease: A Nationwide Cohort Study
Source: J Clin Med. 2023 Aug 30;12(17):5641. doi: 10.3390/jcm12175641 (PMC10488883; doi:10.3390/jcm12175641)
Supplement: Supplementary file 1 [file jcm-12-05641-s001.zip]

Archive with 1 entries (1 files):
- jcm-2485669-supplementary.pdf
